# Supplementary material for: Yeast Mitochondrial Biogenesis: A Role for the PUF RNA-Binding Protein Puf3p in mRNA Localization
Source: PLoS One. 2008 Jun 4;3(6):e2293. doi: 10.1371/journal.pone.0002293 (PMC2387061; doi:10.1371/journal.pone.0002293)
Supplement: Table S3 — The COX assembly factors are class I MLR-mRNAs. The different classes of genes were described previously (Fontanesi F, Soto IC, Horn D, Barrientos A (2006) Am. J. Physiol. Cell 291:C1129–1147). All the assembly factors are translated to the vicinity of mitochondria and 17 out 18 are likely to interact with Puf3p. The 8 nuclearly-encoded mRNAs coding for structural proteins are translated on free cytoplasmic polysomes. (0.04 MB XLS) [file pone.0002293.s010.xls]

## Sheet: Feuil1
GENE	CLASS	MODULE (Perocchi )	mRNA localization % (MLR)	PUF3 control	Function
Nuclear mRNAs asymmetrically localized
COX10	I	69	93	YES	COX ASSEMBLY FACTORS
SCO1	I	69	74	YES
SCO2	I	69	73	YES
COX11	I	69	59	YES
COX17	I	69	30	YES
COX23	I	38*	38	YES
COX18	I	107	45	YES
PNT1	I	107	34	YES
MSS2	I	107	23	YES
COX20	I	63*	18	YES
SHY1	I	106	71	YES
COX14	I	106	23	NO?
PET117	I	117	43	YES
PET191	I	117	19	YES
PET100	I	18*	15	YES
OXA1	I	32	104	YES
OMS1	I	32	64	YES
COA1	I	ND	27	YES
Nuclear mRNAs cytoplasmically delocalized
COX4	III	1	0	NO	COX STRUCTURAL PROTEINS
COX5A	III	1	0	NO
COX5B	III	1	0	NO
COX6	III	1	0	NO
COX8	III	1	0	NO
COX9	III	1	0	NO
COX12	III	1	0	NO
COX13	III	1	0	NO
Mitochondrially-encoded mRNAs
COX1	IV	1	100	NO	COX CORE PROTEINS
COX2	IV	1	100	NO
COX3	IV	1	100	NO
